# Supplementary material for: Memory CD8 T cells are vulnerable to chronic IFN-γ signals but not to CD4 T cell deficiency in MHCII-deficient mice
Source: Nat Commun. 2024 May 28;15:4418. doi: 10.1038/s41467-024-48704-4 (PMC11133459; doi:10.1038/s41467-024-48704-4)
Supplement: Supplementary file 4 — Supplementary Data 1 [file 41467_2024_48704_MOESM4_ESM.xlsx]

## Sheet: DEGs
Supplementary Data 1: Gene lists used in scRNA-seq analysis
1) A list of the DEGs that were defined by bulk RNA-seq and were detected by scRNA-seq.
Genes upregulated in MHCIIKO vs. WT		Genes downregulated in MHCIIKO vs. WT
Gzmb	Irgm1	Dnaja1
Gzma	Ddx60	Il7r
Lgals3	Fgl2	Sgms1
Cish	Mki67	Stip1
Stmn1	Rrm2	Dtx1
Ifit3	Cenpf	Lman2l
Irf7	Kif11	Arrdc3
Stat1	Ccna2	Banp
Plac8	Hmmr	Ppp2r3a
Ms4a4c	Cep55
Ifi27l2a	Kif4
Cirbp	Bub1
Ly6a	Kif18b
Serpina3g	Shcbp1
Usp18	Top2a
Rtp4	Dtl
Oasl2	Cd74
Cmpk2	Cybb
Gbp6	Mpeg1
Xaf1	Ifi27
Igtp	Ktn1

## Sheet: GO terms
2) A list of genes that belong to the following GO categories and were detected by scRNA-seq.
response to type II IFN (GO:0034341)	cell cycle process (GO:0022402)
Ccl5	Id2	Cenpx	Ube2c	Ckap2	Anp32b
Vim	Ccnd3	Rock1	Nusap1	Pole	Anapc15
H2-Q7	Itgb1	Atp2b4	Clspn	Cdca2	Hjurp
Zyx	Actb	Iqgap2	Ccnb2	Cenpk	Ranbp1
Sp100	Cdc42	Rpa2	Cdk1	Trip13	Rfwd3
Cd47	Calm1	Tacc1	Kif11	Tacc3	Nup62
Ccl4	Ubb	Mapre1	Knl1	Tcf19	Usp37
Actr2	Ptprc	Mapre2	Esco2	Cit	Cdkn2c
Gbp7	Myc	Smc6	Tpx2	Dtl	Ube2s
Cdc42	Rpl26	Smc3	Ccna2	Atad5	Dbf4
Ifngr1	Rps6	Ywhah	Ncapg2	Kif23	Ncapd3
Kif5b	Rpl24	Sirt7	Rad51	Timeless	Smc1a
Stat1	Rps3	Crebbp	Aurkb	Rmi2	Smc4
Actg1	Npm1	Fbxw7	Rad51ap1	Mcm3	Smarcc1
Rpl13a	Rpl17	Nipbl	Brca1	Mcm2	Cdk4
Xcl1	Rpl23	Ctdsp1	Fignl1	Pola1	Xpo1
Ccl9	Rhoa	Ppp2r5c	Cdc45	Tk1	Rad50
Ccl3	Cfl1	Chfr	Bub1b	Brca2	Ncaph2
Txk	Stmn1	Cdk11b	Ncapg	Cdc20	Naa50
Bst2	Bcl2	Chmp5	Brip1	Fen1	Ckap5
Slk	Plec	Brd4	E2f1	Rrm1	Phgdh
Ifng	Ppp1r12a	Nabp1	Cenph	Ndc80	Cenpa
Irf1	Trp53	Myh9	Ncaph	Ncapd2	Banf1
Stx4a	Calm2	Atrx	E2f8	Lmnb1	Tgfb1
Trp53	Son	Hnrnpu	Kif4	Pmf1	Kpnb1
Vamp8	Iqgap1	Tpr	Sgo1	Cenpw	Nudc
Gbp6	Arf1	Prkcq	Cdc6	Fbxo5	Anapc5
Parp9	Psme1	Sfpq	Ska1	Dlgap5	Rad21
Igtp	Ripor2	Baz1b	Dscc1	Tipin	Pds5a
Gbp9	Flna	Smarca5	Nuf2	Plk4	Anapc11
Irgm1	Ccnd2	Sptbn1	Spag5	Smc2	Calm3
Parp14	Cdkn2d	Birc6	Chek1	Mad2l1	Slc25a5
Irgm2	Syf2	Chd3	Bub1	Mcm4	Cdc25b
Gbp4	Tubb5	Phip	Cdca5	Mcm6	Ddx39b
Daxx	Kmt2e	Pbrm1	Kntc1	Syce2	Rps27l
Gbp2	Actr3	Ccnl1	Kif2c	Cks2	Bub3
Gbp5	Pafah1b1	Ccnl2	Rad54l	Kif20b	Ctcf
Socs1	Actr2	Mau2	Kif18b	Pcna	Zfp36l1
Ifitm3	Ube2b	Setd2	Aspm	Ezh2	Csf1r
Nmi	Bin1	Ankrd17	Cep55	Psmc3ip	Fes
Gbp8	Tuba1a	Camk2d	Cenpe	Incenp	Cxcr5
Ifitm1	Lats2	Crlf3	Cdca8	Wdr76	Plcg2
Ifitm2	Zfp36l2	Parp9	Sgo2a	E2f3	Snx9
Capg	Anxa1	Slfn1	Ccnf	Ska2	Rhob
Gapdh	Foxn3	Dtx3l	Plk1	Ran	Cd28
Syncrip	Cirbp	Daxx	Kif15	Zcwpw1	Bmyc
Cd74	Ncor1	Pml	Spc25	Topbp1	Lef1
H2-Ab1	Racgap1	Mitd1	Cenps	Ccne1	Eif4ebp1
H2-Aa	Chmp4b	Psme2	Foxm1	Cdc25a	Uvrag
Ciita	Ptpn6	Pim2	Top2a	Knstrn	Eml4
Sirpa	Ppp3ca	Pclaf	Cks1b	Nasp	Pten
Cd40	Gsk3b	Mki67	Kif22	Rbl1	Srpk1
H2-Eb1	Sh3glb1	Birc5	Ccne2	Rnaseh2b	Ezr
Slc11a1	Ppp2ca	Rrm2	Prc1	Cdt1
Irf8	Jtb	Spc24	Lig1	Haus4
Gsn	Cdkn1b	Cenpf	Ccnb1	Rbbp8
Ccl6

## Sheet: Signature genes
3) A list of signature genes that characterize various memory and effector CD8 T cell subsets and were detected by scRNA-seq.
t-TEM/LLEC signature	TCM/TEM signature		TCM signature	TE signature		Cell cycle process-related TE signature	Cell cycle process-unrelated TE signature	Long-lived memory signature		Long-lived memory signature related to negative regulation of apoptosis
Gzma	Spint2	Sell	Ccr7	Gzma	Depdc1a	Stmn1	Gzma	Kcnj8	Ftl1	Ccr7
Zeb2	Adam19	Rps15a	Nsg2	Gzmb	Kif2c	Racgap1	Gzmb	Fth1	Psap	Il7r
Cx3cr1	Vars	Ifi27l2a	Actn1	Il18rap	Rad54l	Pclaf	Il18rap	Spint2	AC149090.1	Cd27
S1pr5	Pgs1	Rps7	Dapl1	Esm1	Kif18b	Mki67	Esm1	Fau	Tmem37	Tcf7
Lgals1	Sh3bp5	Rpl32	Sell	Stmn1	Aspm	Birc5	Hmgb2	Sh3bp5	Cish	Bcl2
Kcnj8	Ssbp2	Gpr183	Treml2	Hmgb2	Cep55	Rrm2	Arsb	Rps15	Gpx4	Jun
Klrg1	Faah	Rpsa	Cxcr5	Arsb	Asf1b	Spc24	Pycard	Rpl35a	Tef	Trp53
Klrc1	Ctla2b	Rpl36a		Pycard	Cenpe	Cenpf	Snx10	Rps27	Fcgr2b	Ccnd2
Il18rap	Rpl35a	Rpl13		Racgap1	Shcbp1	Ube2c	Car5b	Rpl41	Zbtb7a	Tsc22d3
Lgals3	Rpl13a	Rgs10		Snx10	Cdca8	Nusap1	Uhrf1	Rpl21	Grap2	Fcgr2b
Ctsd	Gstp3	Rps18		Car5b	Plk1	Clspn	Cdca3	Rpl14	Abhd8	Itpkb
Ccl4	Rps27	Rplp0		Pclaf	Kif15	Ccnb2	Mxd3	Hspe1	Polr2e	Hsp90ab1
Klrb1c	Fam169b	Eef1b2		Mki67	Spc25	Cdk1	Hmmr	Rpl19	Cxcr4	Gpx1
Klre1	Inpp4b	Il7r		Birc5	Foxm1	Knl1	Cenpm	Rpl26	Mir142hg	Grn
Borcs7	Rpl5	Ctla2a		Rrm2	Top2a	Esco2	Ckap2l	Rpl11	Stx4a	Il27ra
Prf1	Rflnb	Rps2		Spc24	Cks1b	Tpx2	Pbk	Rps14	Tsix
As3mt	Rpl14	Ly6e		Cenpf	Kif22	Ccna2	Mis18bp1	Rpl28	Utrn
Bhlhe40	Myc	Rps20		Ube2c	Dhfr	Ncapg2	Cdkn3	Rplp2	Itpkb
Esm1	Rplp2	Gas5		Nusap1	Prc1	Rad51ap1	Depdc1a	Rpl27	Gm26917
Nhsl2	Rps8	Ltb		Clspn	Lig1	Brca1	Asf1b	Rpl23a	Kmt2a
Metrnl	Rpl23a	Rpl12		Ccnb2	Ccnb1	Bub1b	Shcbp1	Tnfsf8	Srrm2
Armc7	Slamf6	Rps19		Uhrf1	Ckap2	Ncapg	Dhfr	Rpl34	Acin1
Gm10522	Tnfsf8	Plac8		Cdk1	Mcm5	Brip1	Mcm5	Rpl8	Chd3
Ccl9	Kbtbd11	Mettl1		Cdca3	Cdca2	Ncaph	Arhgap11a	Ccr7	Gm11713
Capn2	Rpl6	Gpatch4		Knl1	Cenpk	E2f8	Prim1	Rps21	Smad7
Stard10	Pglyrp1	Socs3		Esco2	Trip13	Kif4	Ulbp1	Rpl38	Phc3
Ifitm10	Rps4x	Snhg1		Tpx2	Tacc3	Sgo1	Itgam	Rpl37a	Pura
Rap2a	Ccr7	Fchsd2		Ccna2	Cit	Cdc6	Entpd1	Rpl35	Zbtb20
Rap1gap2	Rps21	Dgka		Mxd3	Dtl	Ska1		Rps26	Oasl1
Ccl3	Emb	Pdk1		Ncapg2	Arhgap11a	Nuf2		Rps23	Helz2
Sgk1	Rpl38	Bcl2		Hmmr	Atad5	Spag5		Rpl9	Jaml
Emp1	Rpl37a	Id3		Rad51ap1	Kif23	Bub1		Rpl37	Mov10
Ncald	Nsg2	Ikbkb		Cenpm	Prim1	Kif2c		Rps13	AW011738
Atg4d	Rpl35	Dph5		Brca1	Cdc20	Rad54l		Eef1g	Socs1
Neat1	Rps26	Crtam		Bub1b	Ndc80	Kif18b		Rpl36	Asb13
Dennd5a	Rps23	Gnl3		Ncapg	Lmnb1	Aspm		Rps10	Serpina3g
Prdm1	Rpl9	Ly6a		Brip1	Cenpw	Cep55		Rps24	Trim56
Prdx4	Naca	Rps27rt		Ckap2l	Fbxo5	Cenpe		Rps3	Pfdn5
Rnf216	Rpl37	Trir		Ncaph	Dlgap5	Cdca8		Rpl17	Gzmm
Tmem37	Rpl4	Gm26917		Pbk	Smc2	Plk1		Rpl18a	Tuba4a
Pea15a	Rpl10	Oasl2		Mis18bp1	Ulbp1	Kif15		Rps28	Nop56
Gpd2	Rpl30	Trim30c		E2f8	Mad2l1	Spc25		Rps16	Rps17
Tef	Rps13	Phf11c		Kif4	Mcm4	Foxm1		Rpl3	Atp5j2
Car5b	Mif	A930037H05Rik		Sgo1	Cks2	Top2a		Rps12	Snrpg
Smpdl3b	Rpl22l1	Jaml		Cdkn3	Kif20b	Cks1b		Rps5	Hsp90ab1
Rara	Eef1g	Treml2		Cdc6	Knstrn	Kif22		Rpl18	Lars2
Hid1	Rpl36	Serpina3g		Ska1	Dbf4	Prc1		Rps9	Fam189b
St3gal1	Rps6	Pcgf5		Nuf2	Cenpa	Lig1		Rplp1	Pik3ip1
Baiap3	Zfas1	Dpp4		Spag5	Itgam	Ccnb1		Rpl32	Zfp36l1
Nipal3	Rpl7a	Pim2		Bub1	Entpd1	Ckap2		Rps18	Ctsw
E2f2	Rpl15	Uhrf1				Cdca2		Il7r	Ctsz
Lat2	Rps27a	Rmi2				Cenpk		Ltb	Snx29
Adrb2	Rpl22	Tfdp1				Trip13		Rpl12	5031439G07Rik
	Rps24	Ccne1				Tacc3		Cd27	Tmsb10
	Rack1	Nap1l1				Cit		Mettl1	Klk8
	Ms4a4c	Impdh2				Dtl		Gpatch4	Gpx1
	Sidt1	Cd160				Atad5		Xcl1	Grn
	Rps3	Gzmm				Kif23		Tcf7	Ptpn18
	Ighm	Lars2				Cdc20		Epb41l4aos	Cd72
	Actn1	Cxcr5				Ndc80		Bcl2	Bach2
	Npm1	Cd79b				Lmnb1		Hopx	Npm3
	Rpl17	Ncf1				Cenpw		Jun	Ccdc85b
	Rpl18a	Tpd52				Fbxo5		Tespa1	Il4ra
	Rps28	Fgr				Dlgap5		Trp53	Cd7
	Rps16	Filip1l				Smc2		Traf1	Nfkbia
	Rpl3	Cnr2				Mad2l1		Gm11808	Il27ra
	Rpl39	Btla				Mcm4		Rabac1	Eef1d
	Cxcr3	Dusp6				Cks2		Txnip	Polr2f
	Rps12	Cd55				Kif20b		Xist	Pglyrp2
	Rpl27a	Cd72				Knstrn		Rps27rt	Nrros
	Rpl29	Pecam1				Dbf4		Ccnd2	Kcnn4
	Rpl23	Sgk3				Cenpa		Hcst	Cbr1
	Rps5	Stt3b						Gm10076	Pdlim1
	Rpl18	Il4ra						Thy1	Iqsec1
	Rps9	Scand1						Tsc22d3	Ttyh3
	Rplp1	Rgs1
	Rpl10a	Pip4k2a
	Dapl1	Lyst
