# Supplementary material for: Memory CD8 T cells are vulnerable to chronic IFN-γ signals but not to CD4 T cell deficiency in MHCII-deficient mice
Source: Nat Commun. 2024 May 28;15:4418. doi: 10.1038/s41467-024-48704-4 (PMC11133459; doi:10.1038/s41467-024-48704-4)
Supplement: Supplementary file 6 — Source Data [file 41467_2024_48704_MOESM6_ESM.xlsx]

## Sheet: Fig.1b
Log10 [% CD4+ in T cells]				Log10 [% P14 cells]				Log10 [P14 number]
wt	IIko	wt+GK		wt	IIko	wt+GK		wt	IIko	wt+GK
1.5302	0.212188	-0.8962		-1.34679	-1.85387	-1.50864		4.4014	3.65321	4.40993
1.5065	0.271842	-1.20761		-1.46852	-2.1549	-1.69897		4.38561	3.86923	4.24797
1.5092	0.184691	-0.67778		-1.5376	-2.1549	-1.58503		4.43297	3.72428	4.14922
1.58883	0.240549	-1.1549		-1.50864	-1.88606	-1.52288		4.13354	3.61278	4.12057
1.57287	0.274158	-0.86012		-1.69897	-1.79588	-1.3279		3.77815	3.82607	4.24055
1.57749	0.217484	-0.74473		-1.58503	-1.95861	-1.50864		4.09342	3.61278	4.0899

## Sheet: Fig.1c
KLRG1-CD127high				KLRG1+CD127low
WT	MHCIIKO	WT+GK1.5		WT	MHCIIKO	WT+GK1.5
4.262	3.30902	4.19237		3.49857	3.16098	3.54733
4.27398	3.64044	3.98734		3.31929	3.25875	3.59801
4.30061	3.38921	3.90982		3.41663	3.22188	3.45259
3.96149	3.21275	3.88156		3.18334	3.0577	3.4074
3.55778	3.35093	3.96339		3.08568	3.32993	3.53079
3.89559	3.1587	3.71143		3.20532	3.27931	3.4516

## Sheet: Fig.1d
Norm.CD127 MFI
KLRG1-				KLRG1+
WT	MHCIIKO	WT+GK1.5		WT	MHCIIKO	WT+GK1.5
0.978699	0.648672	0.857893		0.238985	0.212723	0.314269
1.02334	0.618909	0.868398		0.360665	0.256493	0.314269
1.02334	0.718705	0.659177		0.358039	0.115553	0.317771
0.972928	0.582752	0.638013		0.241139	0.171644	0.258722
1.00977	0.763606	0.655596		0.303098	0.140664	0.239464
1.0173	0.617081	0.636338		0.323193	0.133129	0.182529
Norm.CXCR3 MFI
KLRG1-				KLRG1+
WT	MHCIIKO	WT+GK1.5		WT	MHCIIKO	WT+GK1.5
0.936319	0.536533	0.876525		0.042365	0.038879	0.062207
1.12776	0.399249	0.738303		0.124548	0.036466	0.062743
0.935916	0.59874	0.696206		0.068508	0.028422	0.06167
0.93427	0.563681	0.788229		0.065686	0.02445	0.075598
1.04912	0.519142	0.738006		0.092251	0.033702	0.058152
1.01661	0.461254	0.649192		0.067668	0.02379	0.05009
Norm.CD27 MFI
KLRG1-				KLRG1+
WT	MHCIIKO	WT+GK1.5		WT	MHCIIKO	WT+GK1.5
0.824181	0.601886	1.19683		0.221303	0.216838	0.396461
1.07873	0.907046	0.862388		0.461958	0.298214	0.431194
1.09709	1.16209	0.928879		0.319054	0.270427	0.366689
0.946264	0.844668	1.12175		0.280017	0.170865	0.350966
1.02225	0.859782	0.989085		0.376154	0.188917	0.207389
1.03149	0.892947	0.903442		0.277078	0.223762	0.255248

## Sheet: Fig.2c
WT	MHCIIKO	CD4KO
2.41266	2.01948	1.83289
0.753931	4.07274	1.45099
1.22626	4.42033	2.1676
0.704929	3.24859	3.12935
0.900205	4.31164	1.36514
1.94437	2.25182	2.33893
0.874253	4.74069	1.84544
0.698388	1.7463	1.84141
3.67341	10.5474	1.00034
0.589955	6.14661	0.655764
0.446083	2.95101	3.75813
1.69862	3.45089	0.964618
0.454342		3.07412
		2.22218
		2.41963

## Sheet: Fig.2d
IIko	IIko+a-IFNg	wt	wt+a-IFNg
3.28103	4.09272	4.22246	4.43886
3.70586	4.21032	4.15168	4.21748
3.72591	4.03623	4.20951	4.4456
3.70757	4.09342	4.33646	4.38021
3.81954	4.04922

## Sheet: Fig.2e
KLRG1-CD127high				KLRG1+CD127low
MHCIIKO	MHCIIKO+antiIFNg			MHCIIKO	MHCIIKO+antiIFNg
3.44549	3.90229			2.99293	3.25708
3.57516	3.81004			3.03642	3.33518
3.5844	3.93525			3.39972	3.50211
3.28789	3.77456			2.76958	3.15987
2.6788	3.89217			2.97983	3.31555
2.98251	4.0065			3.42869	3.54236
3.41914	3.6883			3.21766	3.52461

## Sheet: Fig.2f
Norm.CD127 MFI
KLRG1-				KLRG1+
MHCIIKO	MHCIIKO+antiIFNg			MHCIIKO	MHCIIKO+antiIFNg
	2.14166				0.605042
0.672269	1.89436			0.214886	0.511405
1.32773	1.55582			0.297719	0.504202
0.951066	1.33375			0.122208	0.223338
1.04893	1.266			0.145546	0.263488
0.90127	1.12331			0.126997	0.281852
1.09873	1.19541			0.184351	0.265465
Norm.CXCR3 MFI
KLRG1-				KLRG1+
MHCIIKO	MHCIIKO+antiIFNg			MHCIIKO	MHCIIKO+antiIFNg
	2.78811				0.147804
0.890956	2.50698			0.076486	0.090439
1.10904	1.53178			0.098708	0.157623
0.958339	1.63726			0.065953	0.157835
1.04166	1.40466			0.077281	0.113531
1.10341	1.46563			0.049526	0.114081
0.896593	1.72487			0.047135	0.166852
Norm.CD27 MFI
KLRG1-				KLRG1+
MHCIIKO	MHCIIKO+antiIFNg			MHCIIKO	MHCIIKO+antiIFNg
	0.576923				0.351171
0.864548	0.641304			0.109532	0.14214
1.13545	0.859532			0.146321	0.281773
0.972752	1.13011			0.224796	0.230245
1.02725	0.908719			0.21594	0.208447
1.20601	0.835135			0.451717	0.266094
0.658363	1.23786			0.386266	0.313305

## Sheet: Fig.2g
whole P14			KLRG1-CD127high			KLRG1+CD127low
WT	IIko		WT	KO		WT	KO
8.88	16.1		9.78	17		2.88	6.33
12.1	21.8		13.4	27.2		7.99	5.58
7.07	21		8.44	26		2.3	17.9
12.4	14.5		17	18.2		3.5	12.6
	14.5			18			10

## Sheet: Fig.2h
IIko	IIKO+aIFNg
11.8	12.3
17.4	14.8
18	9.3
15.7	9.72
14.5	9.61
13.3	8.74

## Sheet: Fig.3a
days	IFNg 10ug x3/week						non-treated
-1	-0.1296	-0.03763	-0.12436	0.037426	0.021189	-0.18575	-0.11634	-0.25727	0.025306	0.089905	0.230449	0.017033
7	-0.42251	-0.35754	-0.48413	-0.25259	-0.47886	-0.69897	-0.18709	-0.42136	-0.19723	0.117271	0.127105	-0.09583
14	-0.6038	-0.47625	-0.70553	-0.57025	-0.54212	-0.70997	-0.24949	-0.35853	-0.21396	-0.00305	0.093422	-0.12494
21	-0.84164	-0.74958	-0.88273	-0.96257	-0.69037	-0.97881	-0.2993	-0.42481	-0.23807	-0.14752	-0.0348	-0.29414

[truncated: 25 more sheets: Fig.3b, Fig.3c, Fig.3d, Fig.3e, Fig.4c, Fig.4d, Fig.5d, Fig.6a, Fig.6c, S.Fig.1a, S.Fig.1b, S.Fig.1c, S.Fig.1d, S.Fig.1e, S.Fig.2a, S.Fig.2b, S.Fig.2c, S.Fig.2d, S.Fig.2e, S.Fig.3a …]
